# Supplementary material for: Highly Conserved Non-Coding Sequences Are Associated with Vertebrate Development
Source: PLoS Biol. 2004 Nov 11;3(1):e7. doi: 10.1371/journal.pbio.0030007 (PMC526512; doi:10.1371/journal.pbio.0030007)
Supplement: Table S1 — (40 KB XLS). [file pbio.0030007.st001.xls]

## Sheet: Sheet1
Chr	Band	Start (bp)	End (bp)	Ensembl Gene ID	Gene	No: CNEs
1	p36.32	2768727	3138166	ENSG00000142611.1	PRDM16	2
1	p36.23	8122003	8587070	ENSG00000142599.5	RERE	2
1	p36.22	10412778	10463508	ENSG00000130940.2	NM_017766	14
1	p36.13	18390581	18495712	ENSG00000009709.1	PAX7	3
1	p36.11	24577226	24642778	ENSG00000020633.4	RUNX3	3
1	p34.3	37924354	37925709	ENSG00000185668.2	POU3F1	3
1	p31.3	63158647	63160083	ENSG00000187140.1	FOXD3	13
1	p22.3	87216744	87233843	ENSG00000143013.3	LMO4	16
1	p22.2	90644386	90649595	ENSG00000143032.3	BARHL2	21
1	q31.3	195169921	195187532	ENSG00000143355.2	LHX9	7
1	q32.1	197663687	197667423	ENSG00000162702.1	ZNF281	2
1	q41	213733093	214169519	ENSG00000057103.5	ESRRG	5
1	q41	214861184	215096982	ENSG00000162814	NM_138796	2
1	q41	218109034	218114689	ENSG00000136630.1	HLX1	2
1	q44	241161309	241167500	ENSG00000179456.1	ZNF238	3
2	p25.2	5854538	5863255	ENSG00000176887.1	SOX11	4
2	p25.2	8843852	8846320	ENSG00000115738	ID2	4
2	p16.1	60652836	60755167	ENSG00000119866.5	BCL11A	15
2	p15	63252499	63258837	ENSG00000115507.1	OTX1	3
2	p14	66637458	66774147	ENSG00000143995.3	MEIS1	10
2	q12.1	105093369	105094871	ENSG00000184315.1	POU3F3	3
2	q22.3	145356354	145488685	ENSG00000169554.2	ZFHX1B	38
2	q24.1	157383496	157391745	ENSG00000153234.2	NR4A2	26
2	q24.2	160378036	160675551	ENSG00000123636.5	BAZ2B	1
2	q24.2	162475164	162484117	ENSG00000136535	TBR1	1
2	q24.3	164666669	164795057	ENSG00000182263.1	FIGN	11
2	q31.1	171770000	171780000	no ensembl gene	SP5	5
2	q31.1	173152789 173166711	173156943 173169810	ENSG00000144355.3 ENSG00000115844.1	DLX1 DLX2	6
2	q31.1	174975803	175031826	ENSG00000172845	SP3	13
2	q31.1	177160076	177162344	ENSG00000128714.1	HOXD13	28
2	q37.2	237361218	237363402	ENSG00000168505.1	GBX2	4
3	p24.3	18364439	18440344	ENSG00000182568.3	SATB1	5
3	p13	70926769	71553467	ENSG00000114861.4	FOXP1	29
3	p13	72344838	72417344	ENSG00000163602	RYBP	2
3	q22.3	138804488	138805305	ENSG00000168875.1	SOX14	7
3	q24	148448083	148453257	ENSG00000152977.1	ZIC1	7
3	q25.32	159136729	159144752	ENSG00000168779.4	SHOX2	10
3	q26.2	170122209	170186435	ENSG00000085276.4	EVI1	4
3	q26.33	182750635	182753134	ENSG00000181449.1	SOX2	3
4	p15.33	13293337	13296921	ENSG00000109705.1	BAPX1	3
4	p15.32	16254050	16651108	ENSG00000169744.1	LDB2	3
4	p13	41661642	41666529	ENSG00000109132.1	PHOX2B	5
4	q21.21	80297494	80318952	ENSG00000163291.3	NM_177453	10
4	q21.23	85872831	85877782	ENSG00000163623.1	NKX6-1	15
4	q24	105852165	105871287	ENSG00000168772.3	CXXC4	2
4	q25	111997402	112017328	ENSG00000164093.2	PITX2	8
4	q28.1	124776777	124783728	ENSG00000164056.2	SPRY1	2
4	q31.21	146144800	146237508	ENSG00000164161.2	HHIP	5
4	q31.22	148137715	148141250	ENSG00000151615.1	POU4F2	7
4	q31.23	152080930	152083470	ENSG00000181541.1	MAB21L2	4
4	q35.1	186636000	186638000	ENSG00000187821	HEY-like	3
5	p15.33	1930287	1935618	ENSG00000113430.1	IRX4	39
5	q11.2	50695154	50706438	ENSG00000016082.1	ISL1	4
5	q13.2	72878350	72885392	ENSG00000145741.2	BTF3	3
5	q14.1	77008611	77018595	ENSG00000171540.1	OTP	13
5	q14.3	88098132	88283942	ENSG00000081189.3	MEF2C	1
5	q15	92993116	93004386	ENSG00000175745.1	NR2F1	40
6	p24.3	10506149	10523204	ENSG00000137203.1	TFAP2A	24
6	p22.3	15354506	15630232	ENSG00000008083	JARID2	1
6	p22.3	19945596	19950407	ENSG00000172201.2	ID4	3
6	p12.3	50728093	50787582	ENSG00000008197.2	TFAP2BL1	2
6	q16.1	99328196	99330133	ENSG00000184486.1	POU3F2	3
6	q21	108532832	108555576	ENSG00000112333.1	NR2E1	2
6	q23.3	137793906	137796101	ENSG00000177468.1	OLIG3	3
7	p22.3	1016992	1020576	ENSG00000164853.3	(PHOX2B-like)	13
7	p21.3	10757881	10887619	ENSG00000106443.1	PHF14	1
7	p21.2	13679427	13774652	ENSG00000006468.2	ETV1	1
7	p21.1	20566217	20570821	ENSG00000164651.4	SP8	13
7	p15.2	26882250	26884666	ENSG00000105996.1	HOXA2	7
7	P15.1	27612473	27962497	ENSG00000153814	JAZI_HUMAN	1
7	p14.3	31119347	31122810	ENSG00000164600.2	NEUROD6	2
7	p14.2	35013297	35035427	ENSG00000164532.2	TBX20	1
7	p14.1	38787188	39245170	ENSG00000106536.4	POU6F2	7
7	p14.1	41744460	42003675	ENSG00000106571.2	GLI3	4
7	p12.2	50089179	50212308	ENSG00000185811.4	ZNFN1A1	4
7	q11.22	68476436	69668099	ENSG00000158321.4	AUTS2	7
7	q21.3	96261443	96265874	ENSG00000105880.1	DLX5	1
7	q31.1	113609779	113884658	ENSG00000128573.5	FOXP2	27
7	q36.3	155012413 156214402	155021822 156220080	ENSG00000164690.1 ENSG00000130675.2	SHH HLXB9	4
8	p12	37610591	37613680	ENSG00000183779.1	NM_025069	5
8	q11.23	53073359	53372257	ENSG00000147488.3	ST18	6
8	q12.3	65542775	65546142	ENSG00000180828.1	BHLHB5	11
8	q13.3	72159629	72324428	ENSG00000104313.3	EYA1	4
8	q21.13	77666286	77826826	ENSG00000091656.3	NM_024721	16
8	q22.2	99913253	99920915	ENSG00000164920.2	NM_053001	3
8	q23.1	106287730	106773346	ENSG00000169946.2	ZFPM2	28
9	P24.3	831690	959088	ENSG00000137090	DMRT1/3	1
9	p22.3	16408579	16427061	ENSG00000173068.2	Q8NAR2	12
9	q21.2	75091000	75093000	bA159H20.4 (vega)	Forkhead-like	3
9	q22.32	93547103	93612052	ENSG00000185920.1	PTCH	3
9	q33.3	122149934	122171481	ENSG00000106689.1	LHX2	2
9	q33.3	123885662 124752843	124105412 124834775	ENSG00000167081.3 ENSG00000136944.2	PBX3 LMX1B	37
10	p14	11064076	11380358	ENSG00000048740.3	CUGBP2	3
10	q11.23	49918764	49948089	ENSG00000165606.1	(DRG1-like)	5
10	q22.2	76502522	76506028	ENSG00000165655.4	ZNF503	48
10	q23.33	94114287	94119981	ENSG00000152804.1	HHEX	1
10	q24.31	102169919	102254284	ENSG00000075891.5	PAX2	19
10	q24.32	103654533	103665818	ENSG00000107859.1	PITX3	2
10	q25.2	114375103	114591833	ENSG00000148737.4	TCF7L2	15
10	q26.11	118966543	118973643	ENSG00000170370.1	EMX2	13
10	q26.13	120999501	121020564	ENSG00000151923	TIAL1	1
10	q26.13	124440000	124450000	ENSG00000188816.1	HMX2	10
10	q26.13	125710704	125710820	ENSG0000018454	Q9UD57	1
10	q26.13	126251801	126423467	ENSG00000175029	CTBP2	1
10	q26.3	131110593	131236498	ENSG00000108001.2	EBF3	36
10	q26.3	134032820	134033852	ENSG00000148826.1	NKX6-2	6
11	p15.4	8210166	8254491	ENSG00000166407.4	LMO1	10
11	p15.2	15957633	16388718	ENSG00000110693.4	SOX6	13
11	p14.1	27640753	27707270	ENSG00000176697.5	BDNF	2
11	p13	31775791	31797074	ENSG00000007372	PAX6	2
11	p13	33070446	33147311	ENSG00000176102	CSTF3	2
11	q14.1	82167291	82169565	ENSG00000178559.1	Q8N9C5	1
11	q23.2	113468101	113659006	ENSG00000109906.4	ZNF145	5
12	p12.1	23576499	23993904	ENSG00000134532.4	SOX5	4
12	q12	44531135	44585101	ENSG00000189079.2	Q96SJ6	2
12	q13.13	52600000	52750000	ENSG00000180818	HoxC	4
12	q21.2	78113747	78347311	ENSG00000067715.3	SYT1	3
12	q24.11	109883782	110200309	ENSG00000111249.2	CUTL2	2
12	q24.33	129000131	129003383	ENSG00000111432.1	FZD10	1
13	q12.2	26164780	26166089	ENSG00000169840.1	GSH1	6
13	q13.3	33846349	33848788	ENSG00000180660.1	MAB21L1	7
13	q21.33	69810099	70239331	ENSG00000165659.4	DACH	26
13	q31.1	76971237	76975696	ENSG00000152192.1	POU4F1	3
13	q32.1	93061474	93062304	ENSG00000125285.1	SOX21	10
13	q32.3	98332320	98337019	ENSG00000043355.1	ZIC2	7
13	q34	110669914	110674021	ENSG00000182968.1	SOX1	2
14	q13.1	31398498	32260354	ENSG00000151322.5	NPAS3	4
14	q13.3	35120944	35135909	ENSG00000129524.4	PAX9	2
14	q22.3	55257468	55267225	ENSG00000165588.2	OTX2	2
14	q24.3	74827767	74957249	ENSG00000119715.3	ESRRB	5
14	q32.12	92381659	92385551	ENSG00000140067.3	NM_138344	1
14	q32.2	95253756	95337981	ENSG00000100749	VRK1	2
14	q32.2	97625665	97727856	ENSG00000127152.5	BCL11B	2
15	q14	34899289	35109556	ENSG00000134138.5	MEIS2	42
15	q21.3	54926972	55290841	ENSG00000140262.4	TCF12	5
15	q22.2	58013191	58014198	ENSG00000171956.1	FOXB1	7
15	q22.33	65074095	65199665	ENSG00000166949.5	MADH3	7
15	q23	68057146	68104955	ENSG00000140332.2	TLE3	5
15	q26.2	94603714	94611809	ENSG00000185551.2	NR2F2	25
16	q12.1	50948362 52250510	50963185 52258676	ENSG00000103449.1 ENSG00000103460.4	SALL1 TNRC9	20
16	q12.2	55136274	55143273	ENSG00000159387.2	IRX6	28
16	q22.2	72597243	72858548	ENSG00000140836.2	ATBF1	4
16	q23.1	77913078	79025558	ENSG00000186153	WWOX	5
16	q23.1	79407762	79414138	ENSG00000178573.1	MAF	2
17	q12	35490049	35496044	ENSG00000132130.1	LHX1	7
17	q21.31	42952807	43055937	ENSG00000186566.2	KIAA0553	2
17	q21.32	47081452	47082910	ENSG00000120094.2	HOXB1	6
17	q21.33	49414233	49416051	ENSG00000141232.1	TOB1	2
17	q23.2	59951941	59960858	ENSG00000121068.1	TBX2	1
17	q24.3	70714284	70719675	ENSG00000125398.1	SOX9	2
18	q11.2	20893875	21184103	ENSG00000168207.5	NM_015461	7
18	q11.2	22059083	22221963	ENSG00000141384.1	TAF4B	4
18	q11.3	28769354	29244039	ENSG00000166960	NM_198995	9
18	q21.2	51043956	51404430	ENSG00000141654.3	TCF4	4
18	q22.3	70473202	70903401	ENSG00000166540.2	ZNF407	18
18	q23	72209460	72281987	ENSG00000101493.2	ZNF516	2
18	q23	74839252	74857165	ENSG00000151514.2	SALL3	21
19	p13.3	5944175	5998517	ENSG00000087903.2	RFX2	1
19	q12	35626310 36458840	35739911 36531984	ENSG00000105179.2 ENSG00000121297.1	O15090 ZNF537	36
19	q13.11	38979607	38997975	ENSG00000153885.4	KCTD15	2
20	p11.22	21371549 21486669	21373037 21489664	ENSG00000125816.2 ENSG00000125820.1	NKX2-4 NKX2-2	12
20	p11.22	21682075 22556643	21690441 22561093	ENSG00000125813.1 ENSG0000032041	PAX1 FOXA2	6
20	q13.2	51086003 51385973	51104436 51493946	ENSG00000101115.1 ENSG00000020256.5	SALL4 ZFP64	14
22	q12.1	25460000	26170000	gene desert	?	5
X	p22.11	24383718	24395280	ENSG00000004848.2	ARX	5
